# Supplementary material for: Milkshake Acutely Stimulates Dopamine Release in Ventral and Dorsal Striatum in Healthy-Weight Individuals and Patients with Severe Obesity Undergoing Bariatric Surgery: A Pilot Study
Source: Nutrients. 2023 Jun 8;15(12):2671. doi: 10.3390/nu15122671 (PMC10302648; doi:10.3390/nu15122671)
Supplement: Supplementary file 1 [file nutrients-15-02671-s001.zip]

Archive with 1 entries (1 files):
- nutrients-2396685-supplementary.pdf
